# Supplementary material for: In Vitro and In Vivo Biocompatibility of Natural and Synthetic Pseudomonas aeruginosa Pyomelanin for Potential Biomedical Applications
Source: Int J Mol Sci. 2023 Apr 25;24(9):7846. doi: 10.3390/ijms24097846 (PMC10178424; doi:10.3390/ijms24097846)
Supplement: Supplementary file 1 [file ijms-24-07846-s001.zip]

Archive with 1 entries (1 files):
- ijms-2213203-supplementary.pdf
